# Supplementary material for: Whole-Genome-Sequence-Based Evolutionary Analyses of HoBi-like Pestiviruses Reveal Insights into Their Origin and Evolutionary History
Source: Viruses. 2023 Mar 11;15(3):733. doi: 10.3390/v15030733 (PMC10055830; doi:10.3390/v15030733)
Supplement: Supplementary file 1 [file viruses-15-00733-s001.zip]

Archive with 1 entries (1 files):
- viruses-2266511-supplementary.pdf
